# Supplementary material for: Understanding Diversity, Evolution, and Structure of Small Heat Shock Proteins in Annelida Through in Silico Analyses
Source: Front Physiol. 2022 Apr 13;13:817272. doi: 10.3389/fphys.2022.817272 (PMC9075518; doi:10.3389/fphys.2022.817272)
Supplement: Supplementary file 1 [file DataSheet1.ZIP]

Archive with 5 entries (4 files):
- SM_MFuente&MNovo/
- SM_MFuente&MNovo/File_S1.xlsx
- SM_MFuente&MNovo/File_S2.pdf
- SM_MFuente&MNovo/File_S3.xlsx
- SM_MFuente&MNovo/Tables_S1-S3.pdf
