# Supplementary material for: Understanding Diversity, Evolution, and Structure of Small Heat Shock Proteins in Annelida Through in Silico Analyses
Source: Front Physiol. 2022 Apr 13;13:817272. doi: 10.3389/fphys.2022.817272 (PMC9075518; doi:10.3389/fphys.2022.817272)
Supplement: Supplementary file 1 [file DataSheet1.ZIP › SM_MFuente&MNovo/File_S1.xlsx]

## Sheet: monomeric_sHsps
Species		Cluster		ID		Genebank accession number		Protein Sequence
A.lacteospumusus	#REF!	A2	#REF!	ID1_A.lacteospumusus	#REF!	MZ261736	#REF!	ELHPYDLLGKVNKNGNKIRVVIAKDAGLGNGTGYSAKELISLPVQVDPYQLSARLDRDGTLHVEAPVVSLHCGARWC
A.lacteospumusus	#REF!	A2	#REF!	ID18_A.lacteospumusus	#REF!	MZ261737	#REF!	MGSLMRDQRWFIMDKSSPPSPLTPFHQRQNNRSPLESPPIAKKLPKVRDGNLFFGQMFVDLSTTSSSPVFQDASEGKENRSILKRTGVKSRTLRAAGRRVDFDQDVVVNHFDRVEGGHVSRESQRLSSSDSKDRKEFVNRTLQGRNRPITPDSHSPRISPFGSREPPIQYAVPLPAVTTQYDEPFPVTSSQYDGGRLPFDQSSFKASLTLERRVQPPAAVQERPDDDGVMGVASEVDFAFFEDEQHRLRLKFTIALGDGVAANDVLVKANTNGNKVRLVGTRTIGTSRQGTVIRQEFTQRYQLPMEVDPYMITARMDNSGNLYVEAPVMTSDRRRALALERQTISDARIGAISSDFVL
A.lacteospumusus	#REF!	A2	#REF!	ID25_A.lacteospumusus	#REF!	MZ261738	#REF!	MKTSNFETVSMAAFRKSISGCLSESGNDVTDSADSTPIVKKKLCRVSDGCANSHRSLLVLKTKNDIMSENSASYTFSEGVARDIGGGDHLVEICVVRSSAVPLKGAAERILPTGEAQHQEVDDINGNHIADSNDKEIDDRLNTEEEILSTDANSFRKRRVAFSDDVTIHSFENDDEISTDMDCDSIDDLFPDENENPQNENKNCSVSEETHCNFAKYSDLANGESNVSSIQAVARPLYTKKMPLRRAIINQVTRACSTANLLRTFLRESFRRPNSFPHGTKTRLDRSRSLPESSIRHSFISADDHNGPVVQLVIALGQHFTPNDISVKTSGDGKKIKVLASQKRSGTDLIKRDYHEWFYMPKPIDPRQTRATVNYEGFLKIAAPFIA
A.lacteospumusus	#REF!	B1	#REF!	ID10_A.lacteospumusus	#REF!	MZ261739	#REF!	MSELIPQGQKSAATSASSSYAFSSTSSSQSSSSSSSKVVKQSASTVKSSSTVSSSSSLSSSATSSSKAVGIKSSGGSYLDRMASDFGIDSGKEVEKLKLKMKEEFSNIHQDMFQLIPINSPEAHKTVVLLDSDSLKSCIDKAHGDRLKLNFDVNEFESESINIKTVGNKIEVHAKKKSVKGDEERSEEFSRVYELPTQNAVDAGNVTSSIYKDGVLTIELPVADAIAGTDVLLSQ
A.lacteospumusus	#REF!	B1	#REF!	ID11_A.lacteospumusus	#REF!	MZ261740	#REF!	MGKEMEQLKLKMSEEMSNIHKDIFQLMPISSPDIEKSVVRLDSEALKSCIDKAHGDRLKLHFDVNEFESESINIKTVGNKIEVHAKKKSVKGDEERSEEFSRVYELPTQNAVDAGNVTSSIYKDGVLTIELPVADAIAGTDVLLSQ
A.lacteospumusus	#REF!	B1	#REF!	ID6_A.lacteospumusus	#REF!	MZ261741	#REF!	MPISSPDIEKSLVRLDSDSLRSCIDKAHGDRLKLNFDVNEFESESINIKTVGNKIEVHAKKKSKKGDEERSEEFSRVYELPTQNAVDSGNVSSSIYKDGVLTIELPIADAIAG
A.lacteospumusus	#REF!	B2	#REF!	ID17_A.lacteospumusus	#REF!	MZ261742	#REF!	MALVMRDFPVMRYEFDFFERIKQQMNLEFKQIEEEIDKMRKQMLHLLPMDPIDVTVQEIKPAVPIVEEKGETKLKLEFNVKEFRPEDLEVKLLGNNILQVTAHREDKTESGMSKICYLRKYSLPEGIDKDHIKPTLTKDGVLTIEAPAPALKPKERMIPIEYKVQ
A.lacteospumusus	#REF!	B3	#REF!	ID13_A.lacteospumusus	#REF!	MZ261743	#REF!	MAGRLVAFDRPMFRRQLSGPWDMWSDPWSSDIGLPSRVLDQHFGLGLLDEDLMPPQMWRGLMVRPRRQPAQQASGMSEVQNTDKDFRVNLDVSHFAPEELSIKTVDNRVIIHGKHEEKQDEHGFIQREFRRTYVLPTDVDPNTVKSSLTADGVLSIKAPKKTQALPTERVIPIERMDVEPVSSPESK
A.marina	#REF!	A1	#REF!	ID7_A.marina	#REF!	MZ261744	#REF!	MSPQTSNVNIKAGTPEILEEDGVRTLRITAHLIGYKDGDISVRPAEAKLLLVNKDNDVIETFNLPESVDPFTVEANISEDGMLTVMAPLTC
A.marina	#REF!	A2	#REF!	ID3_A.marina	#REF!	MZ261745	#REF!	MGSVPDWTNRNSSSKKSSPLATSRAQQIRNPVASFLQGEGSELSRSPKDSPPTMKKKLCRLIGGIVDADFTSVDGALDALVTNGDVNGDGKHPQKWRFQRPARTPSSVQSTHPDGSDITRTTGEVKTSKQSKPSILKKGLPSGARRRVHFDKDVTVHLLGDDGLVFESINQKLTQEAAAPQVRFRIGYTPYATRTPTEVYDSPPSPPGGGPHQGGAYHSNNNNSHHHQHQYRYDGDDVIADKPVHVTHDTVDSSQVNFTFVEDATRGTVLKFAIPLGREYRPEDIVVKANVSGSRVRLVANRRVACGDGSMRIEQLSRRYILPMDVDPYLVGARLDIRGNLSVEAPLLTMGKRESMKRSSHGNTSPQDY
A.marina	#REF!	B1	#REF!	ID10_A.marina	#REF!	MZ261746	#REF!	MPRLLPKVSEKDCWLDLMGSLHTDSTSTARQNLFHLTPLQPMGSGSEIIKLDNTSILDYIDKDDRDLLKFNFDVSGYQSQTVIVKSDGNKIEVFAKKTSKVGDEERSEEFSRSYEMPRDGAIDASKITSSFYKDGILSVE
A.marina	#REF!	B3	#REF!	ID4_A.marina	#REF!	MZ261747	#REF!	MARVLQQTWRVLRPGISRLCSTKPPSNGVSRRQYSWGLGPGRIHPFGRHRFFADDIVNDVKRQVKWNLRNMENLMDNFLPARCFPESVNVASRDMKIYQTDKLFEVRLNVSQFSPEELTVRQSGSRLIITGSHKQESEGQSLSREFTREITLPEHVEQDSLESVFTGSGQLILRGKVKDSPPENPDTVIKIQRTDPKPDGS
A.marina	#REF!	B3	#REF!	ID8_A.marina	#REF!	MZ261748	#REF!	TSGASEVAMTDKDFKVNLDVSHFKPGEITIKTVDNRVVVHGKHEERPDEHGFIQREFKRSYPLPEDVKAELVTSSLSADGI
B.viridis	#REF!	A2	#REF!	ID8_B.viridis	#REF!	MZ261749	#REF!	TVHFRDSVTVFRMAGDGSYLCTECHSLQTEPTKSPPRRTLPRNAHLKSRDTPRLPENITDRWSVSTSTYSPPTPHPDHTQCLFPPAPDLSPINFTFVEHESRGLTLKFQVPLSSDYGPDDVVVKANMSGNRIRVVATPGGGARDEPPTFNERYPLPMDVDPYMVTARLDARGVLVVEAPVMSGSRKEELLAGN
B.viridis	#REF!	B1	#REF!	ID4_B.viridis	#REF!	MZ261750	#REF!	MSEAEGQSKFTSSIVISTGASTVVAPMTTKMTTSKSSMTKTTKIIKSSMTSSSSGTSSSSTSTTTTTETSSTDVDGKSKSTFSTITTKSSSGNFADGLAQRQAITGGIDLEKLVEEQMSKMRSQTFQLMPSSSPNVSPESALVHLDRNSISQYVDSGNKDLLAFNFDMKQYASESINVKTVGNQIEVHASRTTKSSDGSQTKEEFSRSYAMPTNTALDPAKITSGLFDDGVLSVQLPLSEAIQ
B.viridis	#REF!	B2	#REF!	ID5_B.viridis	#REF!	MZ261751	#REF!	MSDPTSTSPGIESPETPVPISLGGASGAWSQPPRHDLASSLMSMQRQMAEMENQMERMTEYFFQKPANSEQQRPMSAWMEDDFFGGPRHSMLPRRRLPGSMLRDAHARWFSEDPGFSHDLPAALPRNPSQGRMSLQTDQFPSEKQLVCPINTPGSSLANIFKDSSSLSSDPDFFGPVIVNDGGKRKIQLRFDVHQYKPEEIEVKTLGSRVTVHALHKEETDHNRVYCEFQRVYTLPDGVDAHSLESSFSREGILTIDAPLPSAIPEEPLNTAIKIIHEKK
B.viridis	#REF!	B3	#REF!	ID3_B.viridis	#REF!	MZ261752	#REF!	MFRSVIPRANSCLRHVNSSAYRGFCSRPRRLTLTMMPTRGWFGDEVMKLMEGHSRRMDRMMEDMSRPWLKAFDKWPSLNFEYGDTKNIQVTHNKNHFEVKLDVENYEPDDLEVKVVDRQLTISGKCEQKSDKVGLVSQEFTRVLQIPEDVDSESLETLLTSDGYLVVSGKVTSTEPESRRIEIKRPLNNSTDTK
C.matritensis	#REF!	A2	#REF!	ID11_C.matritensis	#REF!	MZ261753	#REF!	MGSLMRDQRWFIVDKSSPPSPLIPFHQRQNNRSPLESPPVAKKLPKVKDGNIFFGQMFVDLPSASSSPVFQDAAEGKENRSILKKTGVKNRTLRTAGRRVDFEQDVVVYHFDRVEGGHVSLESQKLSSSDSKDRKEFVNRTLQGRNRPITPDLHSPRLSSFGSREPPIQYAVPLPAATTQYTEPFPMTSHYDGCRLPFDQSSFGPNLTIERRVQQPAAVQERSDDDGGVGVSPEVDFRFFEDEQHRLRLKFTIALGDGVAANDVLVKANTNGNKVRLVGTRTIGTSRQGTIIRQEFTERYQLPMDVDPYMITARMDNSGNLYVEAPVMTPDRKRALAIERQTISDARIGAISSDFVL
C.matritensis	#REF!	B1	#REF!	ID10_C.matritensis	#REF!	MZ261754	#REF!	CIDKAHNDRLKLNFDVNEFESESINIKTVGNKIEVHAKKKSKKGDEERSEEFSRVYELPTQNAVDAGNVTSSIYKDGVLTIELPVADAIAGTDVSLGQTSSAVKSSSSVSSSSTSSSTSSKVVGIKSSGLSYLDRISSDFGIDIGQEMDKLKLKMSEEMSNIHQDMFQLMPINSLDADKTIVRLDSDSLKSCIDK
C.matritensis	#REF!	B2	#REF!	ID21_C.matritensis	#REF!	MZ261755	#REF!	MALVMRDFPVLRHDFNFFERIKQQMNMEFKQMEEEIEKMRKQMLHLLPMDPVDVMVQECKPSVPVVEEKGETKLKLEFNVKEFRPEDLEVKLLGNNILQVTAHREDRTDSGMSKMRYLRKYTLPEGIDKEHIKPTLTKDGVLTIEAPAPALKPKERMIPIEYKHQ
C.matritensis	#REF!	B3	#REF!	ID14_C.matritensis	#REF!	MZ261756	#REF!	MAGRLIAFDRPMFRRQMSGPWDLWSDPWSSDLALPNRLLDQHFGLGLLDEDLFPPQLWKGLVVRPRRQPAQQASGMSEVQNTDAAFHVNLDVSHFAPEELTIKTADNRVMIHGKHEEKQDEHGFIQREFKRTYVLPNDVDPNTVKSSLSADGVLSIKAPKKTQALPQERVIPIERMDAESTPSPASK
C.matritensis	#REF!	B3	#REF!	ID5_C.matritensis	#REF!	MZ261757	#REF!	MAGRMVSFDYPFGSRRRSLIPWDLWHDPWHSDLELPRRLFEQHFGLGLWDDDLFPPEIWKGLVFRPKRQPTQQASGVSEVANTDKKFQVNLDVSHFRPEELSIKTSGNRVIIHGKHEEKQDEHGFIQREFRRTYVLPNDVDPETVKSSLSGDGILAVVAPKKAIEKSNERDVPIERMETEPSPPQAS
C.matritensis	#REF!	B3	#REF!	ID6_C.matritensis	#REF!	MZ261758	#REF!	MAGHLIAFEYPSMRRMPGFGFYDLASDPWDLEPSWPSLFCPTTVDDIVLRHLHPAHSALHGRRRKLRKSMMTGRKGASSQEVRQQKEEEDFSVRLDVSHFQPEELTVKTTGNRVIVHARHEEKQDEHGYIEREFTRTYLLPEDVDPDTVKSCLSGDGVLSIEAPKKRRLEASTERVIPIEHMEVETTSEDQGQK
C.teleta	#REF!	A2	#REF!	ID9_C.teleta	#REF!	ELU16381.1	#REF!	MGTLIRPPNNSNKRWPEPKALVDSTNRQLNHSPVDSPPTVKKKLCRLAKGLFADSSSAATHRGALASLDAAFVSDAPAVELAQIALGSVPASSLRRLERCNSLTTKGASILKKGKLLRASIRAKSHSWPPHKSVKFHDDVTVIRINDDGEYVCTECAQLQAAATQPDLLPGHSVRDRQLYMLRSTPQRLMRRSQSPPAVREPHAAQVNAPTTEANAKQQTEKEEPWSPDHQANPATSASSTSTTTNGVNFSFVEDPLHGLKLKFSVPLGAGYGPSDIVVKANMSGNRIRVVASRSSGAGHRSSFEQFNERYPLPMDVDPYMVTARLDVKGQLIVEAPLMTLARRNSFDNGRQKTAQAAEQAFGAV
C.teleta	#REF!	B1	#REF!	ID3_C.teleta	#REF!	ELU04261.1	#REF!	MAAEIIPTTTGVVIKMQAPQAPQMSVSASSNLTNGASTTTSSTKMSMSTSTSSSTKTTSTTKITKKTSYSSKTSSSSTITQGGNSTTSSTFKTIKTSSNSGSFSDDIASMFGINADQEMEKMKSIMSDQMSRMKSERFSLQSTTSSTSSSGPDSSLVQFDPKSIMDFAENDNLRFNFDMSNFASETVNVKTVGNKIEVHAQRKTKTADGETSEEYSRSYEMPTSQVITPEKVTSSLYKEGVLTISLPVSEAMQGVEL
C.teleta	#REF!	B2	#REF!	ID8_C.teleta	#REF!	ELU15989.1	#REF!	MSSDELVSTAFEKDVPVQRMTGGFFDPFFLGGDSSSDSTSDFGSSMMRMKRQMADMERQMERMFEQFARLEPISARSTRSATGRYPSWWDDDGHDASLLGWRRGPRGVWEGDLALPAATSVSPMSPHEEPSRLMLRQSSHDHQDAVAMPKPAGGVAREFGAPVVVDHAGARKLRMRFDVRQFKPEEIQVKTHDNKVMVKAVHKEESDTNQVFCEYQRMFTMPPEVKPDTLTSALSPDGVLTLEAPMPCAIEEVPQETHIPITHE
Chaetopterus	#REF!	B1	#REF!	ID3_Chaetopterus	#REF!	MZ261759	#REF!	LIRLDRKSLMDYIDDVDKDRLKFNFDVNEFSSEEVNVNAVNNRIEIHGKRKVTKDGETSTEEYNRAYELPDNVDPETVTSTFFKDGVLTVELPVPAIEEMK
E.fetida	#REF!	A2	#REF!	ID14_E.fetida	#REF!	MZ261760	#REF!	MKTSNIETSNMASFTKSTSGCLPERSNDVKDSDSPPVVKKKLCRVSNGRANTHRSLLVLSTKKDTVSEKRASYTFSEGIAREIGGGDHLVEICVVRGSVPPCQHLAEAGQHTEDSQQHGVKDRNGNLLENETDGRIRRRPADSDEELSSNDAKSPTKRRVAFSDDVTIHNFETEDDISSDMDCASVDENFPDDNLRNENKNHVLSAETNDDTNAPLTHTIALPFYSKKMPLRRVILNQVTRACSTANLLRTLLRESFRKPNSNQHGARTPLARSRSLPESSVRHSFIGADDNNGAAVQLVIALGQHFAPNNISVKTSGDGKKIKVLASLKRSATDHVKWDYQEWFYLPKPIDPRETKATVDYEGFLKIEAPFIVSSPLNSWTQ
E.fetida	#REF!	A2	#REF!	ID4_E.fetida	#REF!	MZ261761	#REF!	LVFHFDRNEGGHVCLESQVLSVEPEVKNVLRPSNAFSSTTSSTNSTTSVSSPLSRQSDTIKNRLESSNGGTNLHPAMRGTSTPQQRVLATQKHSEVDFQTQNVQFHFAVNECRTSVLRFSLPLGAGTSAGDVIVKANKVGNRVRILGAENCSREINERFGLPVRVDPYRISARLDSNGMLFVEAPILSGEQKNGLLSGRKSL
E.fetida	#REF!	A2	#REF!	ID7_E.fetida	#REF!	MZ261762	#REF!	FGSREPPIQYAVPLPTMTTLYPEPYAVTSQYDGMRLPFDQSSFGPNATLERRTQPTGPVLERPDDDGGMGVAPDVDFTFFEDEQHRLRLKFTIALGDGVAANDVLVKANTNGNKVRLVGTRTIGTSRQGTIIRQEFTERYQLPMDVDPYMITARMDNNGNLYVEAPVMTPDRKRALAIERQTISDARIGAISNDFVL
E.fetida	#REF!	B1	#REF!	ID8_E.fetida	#REF!	MZ261763	#REF!	MSELIPKGQKSSVTSASSSSFSSSSSSSSSSSSSSKVVKQSTSSVKSSSSTSSTSSKSVGIKSKGGSYLDRISSDFGLDTGKEVEKLKLKMSEEMSNIHQDMFQLIAINSPEANKTVVHLDSDSLSSCIDKANKDSLKLNFDVHEFESESINIQTVGNKIEVHAKKKSKKGDEERSEEFSRVYELPTQNAVDAGNVTSSIYKDGVLTIELPVADAIAGTNLSLGQAGSAVQSAGQRTSSAVQSACERTSSTISSSSISKHIGIKNSGLSYLDRISSDFGIDLGMDQLKLKMNEELANVHQDIFQLLPISSPDIEKSVVRLDSESLKSCIDKAHNDRLKLNFDMNEFESESINIKTVGNKI
E.fetida	#REF!	B2	#REF!	ID9_E.fetida	#REF!	MZ261764	#REF!	MALVMRNFPVMRYDCDFFERIKKQMNMEFKQIEEEIEKMRHQMLHLVPVDPVDVMVQEIKPSVPIVEEKGETKLKLEFNVKEFRPEDLEVKLLGNNILQVTAHREDKNEHGMSKICYLRKYTLPEGIDKEHIKPTLTKDGVLTIEAPAPALKPKERMIPIEYKVQ
E.fetida	#REF!	B3	#REF!	ID2_E.fetida	#REF!	MZ261765	#REF!	MAGRLVAFDNPMFRRQMSGPWDLWSNPWNFDVALPSRLLDQHFGLGLLEEDLFPPQVWRGVVVRPRRQPAQQASGMSEVQNTDKDFHVNLDVSHFSPEEISIKTVDNRVIIQGKHQEKQDEHGFIERQFKRTYVLPNDVDPNTVKSSLSADGVLSIKAPKKAQEVPTERVIPIERMDAEPAQSPESK
E.scotia	#REF!	B2	#REF!	ID3_E.scotia	#REF!	MZ261766	#REF!	MALTPFERIFQISRPNHNDSFGMVDFRSRMDREMRDIEMQMNEASSRMQRLISLPDFGQQQSRRGWGDIQMPAVTDNWRVDSPTFVEENGQRKMKLNFDMGHFTPEEITVKTKDNNLIVQAKHEEKSDSGHVFREYNKMYQLPEGVKLDEMKSFLTQNGSLCVEAPVPLPVLLPEANEKTIAIQHQ
E.torquata	#REF!	A1	#REF!	ID13_E.torquata	#REF!	MZ261767	#REF!	MAPQTSDLKEAAPVVMEKDGAKVMRLEVPLNGLSCDDVMVRPDDKRLLILHKADAALIRAFDLPESVDPFTIEAELLDGVLFVEAPVKC
E.torquata	#REF!	A2	#REF!	ID1_E.torquata	#REF!	MZ261768	#REF!	PGKGKVGVGATVSHSAPGKPGNYAVTVSTSGLASDERKRESSAPSPIPNKTGARQVHGNSSNNMSHNSITSSNDSSSNTNKSATVPGSVNISFAQDPTHGTKLKFVVNIGQNYDPEDIVVKANMNGNRIRVMACKVVARVDGSRDMQQFNERFVLPMDIDPFTVDARLDTRGLLTVEAPLITLDRRPDSNHSPDPPTTTV
E.torquata	#REF!	B1	#REF!	ID5_E.torquata	#REF!	MZ261769	#REF!	MLESHMDEEMTKLRKEMCLAPLERSGGEGQIVKLDNTSILDYLDKGDKNTYKFNFDVHDMKSESVTVKADGNKIEVHAKKTSKKGDGDEQVEEYSRTYELPGGVDPGKVTSSFYKDGILTVALPVGELTCK
E.torquata	#REF!	B3	#REF!	ID3_E.torquata	#REF!	MZ261770	#REF!	MFRQVVPRVMRNIAEMRPLTKRYYCGRSRWVPVRRRFFDDFWPSPLSRVMDRQMNQMWKTMDDMSRFWEPYEYGPAAARGSRPSKDVQVKYTDQVFEVRLDVNQFAPEELNIKVGGERLTITGKQQERPDEHGVISREFMRQFAIPENVETESFESQLTTDGFLVIKGKVKGAEDVTERVINITREEPAPAKEPSKEEGSPNPAT
F.ockeri	#REF!	A1	#REF!	ID4_F.ockeri	#REF!	MZ261771	#REF!	MASEFIHRQDSVGPQVIERDGVRMLQLITQLEGFRYSDLLVRPQEDKILVMDSSEKVLKSYPLPESVDPYTVEADISDEGVLTVLAPLKG
F.ockeri	#REF!	A2	#REF!	ID9_F.ockeri	#REF!	MZ261772	#REF!	MGTLIQEMPPTILKVHDAHSRPLTIDTATANLRAPPIGHLSHSPLESPPILKKRLRRLGSSLLAGTLNVRDLPPELMAVLKHQDSSPQTTRSLLSQNGRSKMAGSNTLARASSCPPRHRVNSMSSSQEKAGSILKGDTRRSLRVPSSPGKRVQFESNVTVHLMDEEGHICTQCEQLQIFPRQSRRDFIARNIRRQRNFPAPSHNSPSPSTPTTDFHTNNIYRRGDGDQDLSPDMNMSSNVYTGPRPVLNQDNVNPSNINITFEQDADKGTKLKFVVYLGLDYQPENVVVKANMNGNRIRVLATVEQSGEEFNQRYLLPMNVDPFSVEARLDTKGYLTVVAPLMTNARRQELSHKDKPAAS
F.ockeri	#REF!	B1	#REF!	ID3_F.ockeri	#REF!	MZ261773	#REF!	MIRQEVMNLLPLERPGSSQEIVKLDDKSITQYVDDSSGDNRVRFNFDVNEFEAETVCVKAVGNTIEVKAKRKSIKGDEEKSEEYSRTYEMPTKQEIQPATVTSSFYKDGVLTVELPADAPK
Fauveliopsis n. sp.	#REF!	A1	#REF!	ID4_Fauveliopsis	#REF!	MZ261774	#REF!	MSEHKEKTGVEIVERDGYKVALLRVVSLPADYSADDLVVHPQDTALHILTKKQEVLRTFELPESVDPYTVEANLTDDGVLVVEAPMMC
Fauveliopsis n. sp.	#REF!	A2	#REF!	ID7_Fauveliopsis	#REF!	MZ261775	#REF!	PLNVSTVAPLPKQNQNKQLPESQTSGSLPSKVASISFVQDDYSHCTKLKCVIYLGIDYDPNNVVVKANMNGSRIRVVANRVVEESEGVTAFETFNERYVLPMDVDPYAVEARFDIRGNLTVEAPLMTTSRRESMKAPQHISQSVTV
Fauveliopsis n. sp.	#REF!	B2	#REF!	ID10_Fauveliopsis	#REF!	MZ261776	#REF!	FDVRQFKPEEITIKTQDDTLSIHGKHEDKSDTHHVYNEYKRVVTLPDGVVPTTLKSALSPEGVLRIEAPIAAPLEAPKETTIPIQHETTPKSIKQ
H.robusta	#REF!	B1	#REF!	ID4_H.robusta	#REF!	XP_009014664.1	#REF!	MADQQMQQRSSSELLTSEKEQLEREQSKQQINEEQFNRKEQQITQQLITTQQQHEQKLIEQQQQLTQQQQRQEQKQVSTTTSSTMSPSGAKTVKTSKKTVTSKKTTSKTTKSTKSSTSSSSSSSMTSATPERHQEPISTITSTSSSSSSQSATSRQVVIHSSGETYSQHRAHYSRTGEISQQVKSDLDPSQQIFQILLPTTPENAAATVIHLRPENLTSAGNDGGKEQTAILNFNMSEFESQSIDVRTDGNKVEVHATKKHVNPDGEERKEEFSRIYELPTGDDLDPATLQTSLYQDGVLTIELPIRVDITGPNGNVTGDGSGLSGGSLTITEVK
H.robusta	#REF!	B2	#REF!	ID5_H.robusta	#REF!	KB096324.1	#REF!	MNLPLERMQSIERQMVQLRNLMDKELSQMRKQMYQVLHYEPASEAQALAELNPAAPIVEENGETKLKLDFNVKGFKPEEVQVKIVGDNVLQVRAETGTKTDSGVSHRYYVRHYALPDGIKADQIKPTMSKEGVLSIEAPAPHLKPTERNIPIKYIEGK
M.pitelkai	#REF!	B1	#REF!	ID5_M.pitelkai	#REF!	MZ261777	#REF!	MKREMDERVNKVRAKMFHLVPSKDQTSLQRLGWEDLDNLVGRDNKLKLNFDVDDFNEESMRVECVNNQITVHGRKKAKYHEKLGDIETDEEWTKTYELPAQVDPKSVTSSFFKDGVMTVEMPAPENPEKHTTTLEMQVGDN
M.pitelkai	#REF!	B1	#REF!	ID8_M.pitelkai	#REF!	MZ261778	#REF!	MSQIQKSLSQQTSSSKTVSSSKSVTVKKTSMVSKTSSKSVTVKKTGKSFNDAALDFMPKFAITSGIEDDFEVRVKKMREEMLQLMPSTSTSLLKLDAPSLKELVGKDGKAHLNFDVSQFNSETVHVKTEGNKMEVHAKKVSRDGDDEQTQEFSRTYELPEGVKSDMVESSFFKDGVLTVALPLAAIEAAK
M.pitelkai	#REF!	B3	#REF!	ID4_M.pitelkai	#REF!	MZ261779	#REF!	MAIRPIDIERPFRRMRSWIDDPWADMKDPHRMFDQFFGQSLSNDDFVGPPVLFRGHYMRPRRLDKILEKYGNLSELHTTKDPEVFKALKQTGLAEVKCDDSQFSVMLDVTQFSPEEVEVKTNDNKLTIHAKHEEKEDEHGFISREFTRTYLLPKNVDPLTLTTKLTSDGVLNIAAPKKNALPPKERILPIKME
M.pitelkai	#REF!	B3	#REF!	ID6_M.pitelkai	#REF!	MZ261780	#REF!	MEKEMSRLFDDLQHSNRFRPSFFRPWGGRREQPASINQDVEVKYNEKEFSIKLDVQDYSEGELKVKVVEDRVVVSGKVQEKQDEHGFVSQEFSRQFLIPENVDPETIESSICAEGVLTIQGQVTGAENIEEREIPINKEPPKETKND
N.dendritica	#REF!	A2	#REF!	ID11_N.dendritica	#REF!	MZ261781	#REF!	MPPDANLLNSKVGISSTFRDRSNHIAHAAPSTYMLPTFEYPDLLKSDNKNTDSVHRLSPQAASKKRPRSGTLDSPMLGKENLSSASDSSADCDSVFNYPSSSPRGSILKGKRKKMRGSISPKDSTCARNVQFRPAVTVFQMNDEGDHVCTKCENLKDEPAVSSAPRIRSFRNGHAPLSALCKDSTLLQPSSPRFAGASRTNMNIPIPDYSSASHAHNNYVIRHRGAATVAHARSDFADSAAAAAAAAPHSGSKDESCHGQISNSMPVCNGSHQIPAIGSMSISFSTDPSRATILKMSVYIGHGYTADDIVVKAGVNGSQVRVIANKFAPHPTGQMNHVQQFNEKYVLPMSVDPYSIDARVDNHGFLTVEAALMTLNRKETVLTQG
N.dendritica	#REF!	A2	#REF!	ID14_N.dendritica	#REF!	MZ261782	#REF!	MKPYKRSFSSLARLTFLGKKSDKGSKKGEDGKTDTDIATDQETNRKPDVKIKVSPSTPTQKQKPYKKSSSISFFSSMLKKGDDNAQVSRDVDREEDVADLIPVPVTRKTSPLMPDPSQEEREPVTVKTVNGSIPGSSNLMPHTLPRARRTQAGLELNGIERVDSEQSSLPDLVDDYDEDEEDDDDEYDDETASGVTSLLPPILRKRSKKSATRPAPNKEGSSERRAHFREQVEVLQQDAEGNPLRVEVELKQGISFGGHFGLNKDKAKKAKSLRHIFPSEDIVVIKQRNGKKKLRLVVHIGSGFSSDKIAVRALKGGKKLHVTAEKAEQMADGSDFWREFTDKFVLPHKINPYKVKASFDIIGDLCIEAPFAESLF
N.dendritica	#REF!	B1	#REF!	ID15_N.dendritica	#REF!	MZ261783	#REF!	MSNPETAVVQKKVSSSSQVSSASSYTSSSTVQKTTYSTKTVSQAVKSSKNSSITVRSNTDTSFLDTMGKRLGIDFDKHLMDLESKADDQMQKLKEEFHIMNLQKSGSGSEVVKIDDNSLSQYLDEGKNALKLNLDVHEFKSETVSVKCSGNKIEVHAQKTAKKGEDESNEEYSRTYELPNRVDADKVTSQFFKDGVLTVELPMAAIEGAKEVKE
N.dendritica	#REF!	B2	#REF!	ID4_N.dendritica	#REF!	MZ261784	#REF!	QLQFNMRCFKPEELTVKTVDNKLQVYAKHEEETDHGVIFQEYRREFQLPEGMDLEQMKSKLSPDGILTVEGPLPVPALEEAPKEHTIPIQHQTSEEKKAVTK
N.dendritica	#REF!	B2	#REF!	ID9_N.dendritica	#REF!	MZ261785	#REF!	MSLWPMDMSERRVPILRSRSLLNPSWDVSHWDDFQDFGQFLRSMDRQFKMMDQQLNDMFSHFNRLAPLDSTGPRLERLAITDKDTVACAPQFRSELSMVPAHSPGAAVGSPSQMVEGFGFRNPVITKPDGSKHLQLEFDVRHFKPEELNIKTLDNKLVVHAKHQEESDDSQVYREYQRQFLLPEGIELDKMKSVLSPEGVLTVEAPLPSSAVEPPKEHVIPIEHQSSRTESITE
N.dendritica	#REF!	B3	#REF!	ID16_N.dendritica	#REF!	MZ261786	#REF!	MFRTLVPRLARCAYETVQPGSGRIQHHAVPIRSYCSRWDRRVPMYFRRRNLLEDFFDRSHNDLAWPARMVDRWMKHNYRTMEDMMNPRFFDKFFNRYDVVRTGAAREIEVKYNDKHFEVKLDVNNFSPEEVNVKLQGDRLIVGAKHEEKRDDYGFVSRELSRQFSVPEDVDAESLESVLTNDGYLVIHGKVKGAEAKPERILNVQREAPKEDQSKDPERSD
Owenia	#REF!	B2	#REF!	ID1_Owenia	#REF!	MZ261787	#REF!	YVVRQTTTETSRQKVLRLKSAEATPAIVGMQHKDVDQDGIKLFQMHFDVSKYSFDDMELKAVDNTLVVIHKKNERVGARKYKIREQSKQFVLPNGVDIG
P.californica	#REF!	A1	#REF!	ID3_P.californica	#REF!	MZ261788	#REF!	MAPIFDETTNLKADEPIICEVDGQRVLRLVTHLSGYKSDDVIVKPVDSKLLILTKDDVTLKSYDLPESLDPFTVEAQLGEDGVLRVEAPVQH
P.californica	#REF!	B2	#REF!	ID5_P.californica	#REF!	MZ261789	#REF!	MQMMPMGNPPLAIQGASAFPAIEPMPISHPIIDGGPGNEKMELRFDVREFHPSEISVTTQGNMLAVRARHQEQSESGTHKSSSWKEYNRQYLLPTQVDPAKIKPNLSPEGILTIESRLTPAIEGKKKVRLAVDAGM
P.californica	#REF!	B2	#REF!	ID6_P.californica	#REF!	MZ261790	#REF!	MPISHPIIDGGPGNEKMELRFDVREFHPSEISVTTQGNMLAVRARHQEQSESGTHKSSSWKEYNRQYLLPTQVDPAKIKPNLSPEGILTIESRLTPAIEGKKKVRLAVDAGM
P.californica	#REF!	B3	#REF!	ID9_P.californica	#REF!	MZ261791	#REF!	MFRAVIPRVCNASRQALRPVGARSYYKRHHWVPMTREGRSLIDDFFGDRFPRWALKVADHQMRNMERRMEDMVGPWYVRHGSRRVGSKQVEVKYDDKVYEVKVDVHEFSPEELNVKIVEDRLVISGKLEDRPDDHGFISREMKREFIIPENVEVETIESHLTDEGFLKICGKVKGGDEAASERVINITREPPKEGELPKEGESPKEGDTK
P.chaetifer	#REF!	A1	#REF!	ID1_P.chaetifer	#REF!	MZ261792	#REF!	MAPQTESSTSNGATPVILEQDGSKFVRIQTSMVGRKLDDIIVKPMENQLVVLTKDNEILATFDLPESVDPFAVEADLSEDGVLTIEAPLQC
P.chaetifer	#REF!	A1	#REF!	ID9_P.chaetifer	#REF!	MZ261793	#REF!	MPTLVEIGDPLVIDDDGSQQIKLYVTVPKTVRLEDIRIKTLDETLFISAKRGMGKEAFDRTFQLPDSVDPFSVCARINDKQQLVIEASIMTRSRCYTLTLIVYLKSY
P.chaetifer	#REF!	A2	#REF!	ID3_P.chaetifer	#REF!	MZ261794	#REF!	MAATVSSVPLRDRSNVMSDYKTVLSEPQYFDFQSTEKLLNKAIGIPINIERSPRDSPDIFKKKPRTQTPLSPSDRVKAIIKETARAVQEVCPPLSAAAKKTILKPSRCESPARTERRKVQFNHNVAVCLIDAHGDRVCMTNENLNTYEGGSDNPMYTRLKRSKSFTPLTYSQKPTTNDSTVVKGQGHTTESLRSSPHVDPPIPTGIIHQSSVSNESKINISFASDRVSGTKLKFVLYIGPQYNANDVVVKACTNGSKLRVVASTTVHKDGVTSLSQFNERFTMPMEVDPFAVDAKMDNRGYLTVEAPLMTTERRERVRRRLPRGTDV
P.chaetifer	#REF!	B2	#REF!	ID5_P.chaetifer	#REF!	MZ261795	#REF!	MALVERLFPVMRPDFNFFDDAFVNMQLQMEEMEKRIEKMRQSMFELQPRDEFSDVMKNFMQVGRPVVEEKGQSKLKLEFDVKQFKPEEVNVKVVGNNILQVHAKHHEKSGESVVHREYYRQYQLPEGVNVDLLKPTLSKDGVLQIEAPAPALKPRERQLSIEYKSDEEK
P.gouldii	#REF!	A1	#REF!	ID3_P.gouldii	#REF!	MZ261796	#REF!	PVEIIEKDGQKVARLVTPLHGYAPDDITVRPAEDKLLVLDSAGAVLAEFKLPESVDPYNVEADLSEEGTLTV
P.gouldii	#REF!	B1	#REF!	ID1_P.gouldii	#REF!	MZ261797	#REF!	MSMQITKKMTTKTTVTKTSTTGGGPPQTESHSTRKVSVQSSGGSFLDQFGSAGTTKDLALTQAGSSPDIDAEIEKIKKEFNMRTLMRSDSHEGNIKLDTKDLVSFMDKDKNKLNFNFDVSDFKTETLNVKTVGNKIEVHGEKISKTGGEERKEEYSRSYDLPSSVDAQSCKSSMFKDGVLTVELPVTAALKESEDL
P.gouldii	#REF!	B3	#REF!	ID4_P.gouldii	#REF!	MZ261798	#REF!	MVIRSVIPRVQQITSRALIPCRQYCSRRGPRLVPMWGPWRDHWPGTSLVGRFFNDPPSMFAQQFKGIEKIMDRFMSPRWWDGDFPRHRCRGREMEVKYDRKVFEVRLDVSLFTPEDIKVTVNESDRILVISAKHKEKPDDHGCISREFNRQILIPENVEMEEFQSLLTNDGHLVVRAKVEGAEEIKERVIDIQKEEPKEDEKTKEKD
Polygordius n. sp	#REF!	A1	#REF!	ID7_Polygordius	#REF!	MZ261799	#REF!	MAPQITTQPANNARVVTGRDGTRLLQLKVALTGINQQDLAVRPVDSTLVILRNEEVLQTVELPESVDPFTVEAKMTKDGFLTVEALLMG
Polygordius n. sp	#REF!	B1	#REF!	ID1_Polygordius	#REF!	MZ261800	#REF!	MSSQVVKKVTSSSVTTSQKTSSSYQVQSTSKSSLSSTSASQTVIRSDGGAIDMDAELGKMSLKMDEQMSRMKTEMLKLMPLGPSGAANELVKLDTKTVQEFADDGKKALKFDFDVNEFKSESVVVKAEGNQVHVHAKKIVRTGDDEQVEEYSKSYELPAGVEPGKVTSSLSKPGVLTVELPCAGLTM
Polygordius n. sp	#REF!	B2	#REF!	ID5_Polygordius_n.sp	#REF!	MZ261801	#REF!	MRQQMLQLVPFDETAIDRNKGMIEVKRPIVESEIPGQGKLKLEFDVKQFKPEEVEVKVMGNNMLQINALHEEKSDTGYSRRQYCRQYLLPEGVHADKIQPSLTQDGVLTIEAPAPAPGPKEKKIPIEYKK
S.nudus	#REF!	A1	#REF!	ID2_S.nudus	#REF!	MZ261802	#REF!	MAPHVTNKSEIIEQDGGRRMRLVTSLTGYTADDISVRPTDDKVLVLDGAGAVLCAFDAPESVDPYTVEAELSENGVLTIEAPLRS
S.nudus	#REF!	B1	#REF!	ID1_S.nudus	#REF!	MZ261803	#REF!	MAMQITKKVTTKTTVKTTSTVGGVPVTTGSSSRTVNVSSSKRSFLDDFGSGLGIDLTKSMDEEIERMKREMFNMKALEPAGSSNQVVKLDSNSLMKFMDKDHQDKLRFNFDVHEFSSESVNVKTVGNTIEVHGTKTVKKGGEEQSESYSRSYELPCPNVDPNKVTSSIFKDGVLTVELPVSEVEK
S.pavonina	#REF!	B1	#REF!	ID5_S.pavonina	#REF!	MZ261804	#REF!	MSSDKTVSQTSQTNQSSSYSSSSSSSFSSSKTVKTSSTVKSMSVKSSSSSNAISIRSAGSSFSDTRSKELGYDVDTKMKELTAKMDNEMDTVRREFFRMTSLESLESADKVTKIDSSSLSKYMDDTNKDKLKFNFDVDEFESESISVKAVGNQVEVHAKKKSRKDGQESSEEFTKAYELPTSRDIDPAKVTSSFYKDGVLTVELPLEAAIMEKKE
Spinther	#REF!	B1	#REF!	ID1_Spinther	#REF!	MZ261805	#REF!	MSGVTRKVTKTTVTSYSESYSSSSSSHTVRQDGQVVEHQEQHSSSHSSSGPQVQQVQIRTSSDSFLDAETRRKLTTDLDLGCLEPASKNTNTSSVTMEINTNGVAKDTNKSSVTKETNTSSVTKEIKTSGVTKEIKTSGVTKATDVKQLAEDEMQRLRSEMKLMTLRSEEDSAVRSGSNDPNVVRITREALSEFTDDKDPQRLKFNLDVHEMASESLQVKAIGNKIEVHGKRYRKSGGNASTAGEESEEFSRTYELPGNLEKEKVTSSFYKDGVLTVELPRDAVKSTA
Spinther	#REF!	B2	#REF!	ID3_Spinther	#REF!	MZ261806	#REF!	MSLTPFDRHVPMTRGVDWFFRQPSVGLDNHSTMSPLIDPHITFRDQFRAMEQQMRSMELAMNSTFADMSHRGYPQLTLPHSIEHPFDAPILPTTTDPRTGERHLALKFDMHQFAPEEIMINTKDNLLTVTGKHEKTGAGGNHSYREYKRAILLPENTQLDKLHSSLSRDGVLSVEGPLPALPAPEKGEEVSSRAAHTPMAITHQ
