# Supplementary material for: Understanding Diversity, Evolution, and Structure of Small Heat Shock Proteins in Annelida Through in Silico Analyses
Source: Front Physiol. 2022 Apr 13;13:817272. doi: 10.3389/fphys.2022.817272 (PMC9075518; doi:10.3389/fphys.2022.817272)
Supplement: Supplementary file 1 [file DataSheet1.ZIP › SM_MFuente&MNovo/File_S3.xlsx]

## Sheet: Subcellular location
Cluster		Length	Cluster	(1) BUSCA	MTP	Score		(2) LocTree3	Score	EA		(3) DeepLoc (Profile)		Score	TargetP-2.0	Score
				http://busca.biocomp.unibo.it/				https://rostlab.org/services/loctree3/				http://www.cbs.dtu.dk/services/DeepLoc-1.0/			http://www.cbs.dtu.dk/services/TargetP-2.0/
A1	ID1_P.chaetifer	91	A1	Nucleus		1		Cytoplasm	0.62	0.93		Cytoplasm	Soluble	0.4176
A1	ID13_E.torquata	89	A1	Nucleus		1		Cytoplasm	0.51	0.9		Cytoplasm	Soluble	0.6387
A1	ID2_S.nudus	85	A1	Nucleus		1		Cytoplasm	0.55	0.92		Cytoplasm	Soluble	0.5282
A1	ID3_P.californica	92	A1	Nucleus		1		Cytoplasm	0.57	0.92		Cytoplasm	Soluble	0.3071
A1	ID4_F.ockeri	90	A1	Nucleus		1		Cytoplasm	0.58	0.92		Cytoplasm	Soluble	0.5413
A1	ID4_Fauveliopsis_n.sp.	88	A1	Nucleus		1		Cytoplasm	0.52	0.9		Cytoplasm	Soluble	0.6199
A1	ID7_A.marina	91	A1	Nucleus		1		Cytoplasm	0.49	0.9		Cytoplasm	Soluble	0.7238
A1	ID7_Polygordius_n.sp	89	A1	Nucleus		1		Cytoplasm	0.53	0.91		Cytoplasm	Soluble	0.5703
A1	ID9_P.chaetifer	107	A1	Nucleus		1		Cytoplasm	0.45	0.89		Nucleus	Soluble	0.3926
A1	ID3_P.gouldii	72	A1	*				*				*
									0
A2	ID1_A.lacteospumusus	77	A2	*		0.7		*	0.15	0.81		*	Soluble	0.3186
A2	ID1_E.torquata	200	A2	*		1		*	0.6	0.93		*	Soluble	0.4518
A2	ID11_C.matritensis	357	A2	Nucleus		1		Cytoplasm	0.35	0.87		Cytoplasm	Soluble	0.554
A2	ID11_N.dendritica	385	A2	Nucleus		1		Nucleus	0.35	0.87		Cytoplasm	Soluble	0.6151
A2	ID14_E.fetida	383	A2	Nucleus		1		Cytoplasm	0.3	0.86		Cytoplasm	Soluble	0.3704
A2	ID14_N.dendritica	376	A2	Nucleus		1		Nucleus	0.39	0.88		Mitochondrion	Soluble	0.276
A2	ID18_A.lacteospumusus	358	A2	Nucleus		1		Cytoplasm	0.14	0.81		Cytoplasm	Soluble	0.3839
A2	ID25_A.lacteospumusus	387	A2	Nucleus		1		Nucleus	0.12	0.8		Cytoplasm	Soluble	0.3242
A2	ID3_A.marina	369	A2	Nucleus		1		Nucleus	0.37	0.88		Cytoplasm	Soluble	0.2084
A2	ID3_P.chaetifer	327	A2	Nucleus		1		Cytoplasm	0.33	0.86		Nucleus	Soluble	0.4242
A2	ID9_C.teleta	365	A2	Nucleus		1		Nucleus	0.4	0.88		Mitochondrion	Soluble	0.2865
A2	ID9_F.ockeri	360	A2	Nucleus		1		Nucleus	0.37	0.88		Cytoplasm	Soluble	0.4151
A2	ID4_E.fetida	202	A2	*				*				*
A2	ID7_E.fetida	197	A2	*				*				*
A2	ID7_Fauveliopsis_n.sp.	146	A2	*				*				*
A2	ID8_B.viridis	193	A2	*				*				*
									0
B1	ID1_P.gouldii	196	B1	Mitochondrion		0.68		Cytoplasm	0.23	0.84		Cytoplasm	Soluble	0.3959
B1	ID1_Polygordius_n.sp	187	B1	Mitochondrion	1-46	0.62		Cytoplasm	0.26	0.84		Mitochondrion	Soluble	0.9524
B1	ID1_S.nudus	185	B1	Mitochondrion		0.73		Cytoplasm	0.23	0.84		Mitochondrion	Soluble	0.9947
B1	ID10_A.lacteospumusus	235	B1	Mitochondrion	1-64	0.75		Cytoplasm	0.22	0.84		Cytoplasm	Soluble	0.3208
B1	ID15_N.dendritica	214	B1	Mitochondrion		1		Cytoplasm	0.19	0.83		Nucleus	Soluble	0.3716
B1	ID3_C.teleta	257	B1	Mitochondrion	1-58	0.62		Cytoplasm	0.47	0.89		Plastid	Soluble	0.9869
B1	ID10_A.marina	140	B1	Extracellular		1		Cytoplasm	0.35	0.87		Mitochondrion	Soluble	0.6244
B1	ID11_A.lacteospumusus	146	B1	Nucleus		1		Cytoplasm	0.23	0.84		Mitochondrion	Soluble	0.6011
B1	ID3_F.ockeri	121	B1	Nucleus		1		Cytoplasm	0.24	0.84		Mitochondrion	Soluble	0.8829
B1	ID4_H.robusta	335	B1	Nucleus		1		Nucleus	0.36	0.87		Cytoplasm	Soluble	0.799
B1	ID5_E.torquata	131	B1	Nucleus		1		Cytoplasm	0.16	0.82		Mitochondrion	Soluble	0.6407
B1	ID5_M.pitelkai	141	B1	Nucleus		1		Cytoplasm	0.19	0.83		Mitochondrion	Soluble	0.7463
B1	ID6_A.lacteospumusus	113	B1	Nucleus		1		Cytoplasm	0.24	0.84		Mitochondrion	Soluble	0.4615
B1	ID8_M.pitelkai	190	B1	Nucleus		1		Cytoplasm	0.19	0.83		Plastid	Soluble	0.3608
B1	ID1_Spinther_n.sp.	288	B1	Cytoplasm		0.83		Cytoplasm	0.27	0.84		Cytoplasm	Soluble	0.4516
B1	ID4_B.viridis	243	B1	Cytoplasm		0.7		Cytoplasm	0.16	0.82		Cytoplasm	Soluble	0.3444
B1	ID5_S.pavonina	215	B1	Cytoplasm		0.7		Cytoplasm	0.21	0.83		Cytoplasm	Soluble	0.3178
B1	ID8_E.fetida	360	B1	Cytoplasm		0.7		Cytoplasm	0.23	0.84		Cytoplasm	Soluble	0.5922
B1	ID10_C.matritensis	195	B1	*				*				*
B1	ID3_Chaetopterus_n.sp.	101	B1	*				*				*
									0
B2	ID1_Owenia	99	B2	*				*				*
B2	ID10_Fauveliopsis_n.sp.	95	B2	*				*				*
B2	ID17_A.lacteospumusus	165	B2	Nucleus		1		plastid	0.18	0.82		Mitochondrion	Soluble	0.4983
B2	ID5_B.viridis	280	B2	Nucleus		1		Cytoplasm	0.21	0.83		Cytoplasm	Soluble	0.4199
B2	ID5_Polygordius_n.sp	130	B2	Nucleus		1		Cytoplasm	0.26	0.84		Mitochondrion	Soluble	0.7721
B2	ID6_P.californica	112	B2	Nucleus		1		plastid	0.18	0.82		Cytoplasm	Soluble	0.5526
B2	ID9_N.dendritica	234	B2	Nucleus		1		Cytoplasm	0.23	0.84		Mitochondrion	Soluble	0.5144
B2	ID21_C.matritensis	165	B2	Mitochondrion		0.83		Cytoplasm	0.17	0.82		Mitochondrion	Soluble	0.6018
B2	ID5_H.robusta	158	B2	Mitochondrion		1		Cytoplasm	0.22	0.84		Mitochondrion	Soluble	0.7928
B2	ID9_E.fetida	165	B2	Mitochondrion		0.86		Cytoplasm	0.2	0.83		Mitochondrion	Membrane	0.6532
B2	ID3_E.scotia	186	B2	Cytoplasm		0.7		Cytoplasm	0.3	0.86		Mitochondrion	Soluble	0.4831
B2	ID3_Spinther	204	B2	Cytoplasm		0.7		Cytoplasm	0.22	0.84		Mitochondrion	Soluble	0.6372
B2	ID5_P.californica	136	B2	Cytoplasm		0.7		Cytoplasm	0.16	0.82		plastid	Soluble	0.6442
B2	ID5_P.chaetifer	169	B2	Cytoplasm		0.7		Cytoplasm	0.22	0.84		Mitochondrion	Soluble	0.5962
B2	ID8_C.teleta	264	B2	Cytoplasm		0.7		Cytoplasm	0.23	0.84		Cytoplasm	Soluble	0.3355
B2	ID4_N.dendritica	102	B2	*				*				*
B3	ID13_A.lacteospumusus	187	B3	Mitochondrion		1		Cytoplasm	0.37	0.88		Mitochondrion	Soluble	0.664
B3	ID14_C.matritensis	187	B3	Mitochondrion		0.96		Cytoplasm	0.33	0.86		Mitochondrion	Soluble	0.6168
B3	ID2_E.fetida	187	B3	Mitochondrion		1		Cytoplasm	0.32	0.86		Mitochondrion	Soluble	0.5842
B3	ID16_N.dendritica	221	B3	Mitochondrion	1-12	0.51		Cytoplasm	0.16	0.82		Mitochondrion	Soluble	0.9047	MTP/CS pos: 34-35. RSY-CS. Pr: 0.4086	0.908414
B3	ID3_B.viridis	194	B3	Mitochondrion	1-31	0.87		Cytoplasm	0.15	0.81		Mitochondrion	Soluble	0.8787	MTP/CS pos: 31-32. RRL-TL. Pr: 0.2059	0.969732
B3	ID3_E.torquata	205	B3	Mitochondrion		1		Cytoplasm	0.26	0.84		Mitochondrion	Soluble	0.9823	MTP/CS pos: 24-25. RYY-CG. Pr: 0.2467	0.745733
B3	ID4_A.marina	201	B3	Mitochondrion	1-34	0.67		Cytoplasm	0.14	0.81		Mitochondrion	Soluble	0.9822	MTP/CS pos: 52-53. RFF-AD. Pr: 0.4814	0.926461
B3	ID4_P.gouldii	207	B3	Mitochondrion		1		Cytoplasm	0.2	0.83		Mitochondrion	Soluble	0.9951	MTP/CS pos: 24-25. RQY-CS. Pr: 0.3888	0.986245
B3	ID9_P.californica	210	B3	Mitochondrion	1-25	0.58		Cytoplasm	0.18	0.82		Mitochondrion	Soluble	0.9918	MTP/CS pos: 25-26. RSY-YK. Pr: 0.3109	0.790848
B3	ID5_C.matritensis	187	B3	Mitochondrion		0.97		Cytoplasm	0.35	0.87		Mitochondrion	Soluble	0.3011
B3	ID4_M.pitelkai	193	B3	Nucleus		1		Cytoplasm	0.24	0.84		Mitochondrion	Soluble	0.5369
B3	ID6_C.matritensis	194	B3	Nucleus		1		Cytoplasm	0.29	0.85		Mitochondrion	Soluble	0.4287
B3	ID6_M.pitelkai	147	B3	Cytoplasm		0.7		Cytoplasm	0.19	0.83		Mitochondrion	Soluble	0.4486
B3	ID8_A.marina	81	B3	*				*				*
						1			1					1		1
	* not completed sequences
	MTP: Mitochondrial Transit Peptide
	EA: Expected Accuracy
	CS pos /Pr : Cleavage Sites position / Probability

## Sheet: ClusterA1_seqNLS_results
The predicted NLS(s) (score cutoff = 0.5)						Definition of different colors in predictions
Protein ID	Predicted NLS	Start	Stop	The highest score of matches within the prediction		score range
ID7_A.marina	RPAEAK	43	48	0.828
						0.1-0.3
						0.3-0.5
						0.5-0.7
						0.7-0.8
						0.8-0.86
						0.86-0.89
						>0.89
Prediction result (The predicted NLS(s) are underlined)
ID7_A.marina: MSPQTSNVNIKAGTPEILEEDGVRTLRITAHLIGYKDGDISVRPAEAKLLLVNKDNDVIETFNLPESVDPFTVEANISEDGMLTVMAPLTC
ID13_E.torquata: MAPQTSDLKEAAPVVMEKDGAKVMRLEVPLNGLSCDDVMVRPDDKRLLILHKADAALIRAFDLPESVDPFTIEAELLDGVLFVEAPVKC
ID4_Fauveliopsis_n.sp.: MSEHKEKTGVEIVERDGYKVALLRVVSLPADYSADDLVVHPQDTALHILTKKQEVLRTFELPESVDPYTVEANLTDDGVLVVEAPMMC
ID4_F.ockeri: MASEFIHRQDSVGPQVIERDGVRMLQLITQLEGFRYSDLLVRPQEDKILVMDSSEKVLKSYPLPESVDPYTVEADISDEGVLTVLAPLKG
ID3_P.californica: MAPIFDETTNLKADEPIICEVDGQRVLRLVTHLSGYKSDDVIVKPVDSKLLILTKDDVTLKSYDLPESLDPFTVEAQLGEDGVLRVEAPVQH
ID3_P.gouldii: PVEIIEKDGQKVARLVTPLHGYAPDDITVRPAEDKLLVLDSAGAVLAEFKLPESVDPYNVEADLSEEGTLTV
ID7_Polygordius_n.sp: MAPQITTQPANNARVVTGRDGTRLLQLKVALTGINQQDLAVRPVDSTLVILRNEEVLQTVELPESVDPFTVEAKMTKDGFLTVEALLMG
ID1_P.chaetifer: MAPQTESSTSNGATPVILEQDGSKFVRIQTSMVGRKLDDIIVKPMENQLVVLTKDNEILATFDLPESVDPFAVEADLSEDGVLTIEAPLQC
ID9_P.chaetifer: MPTLVEIGDPLVIDDDGSQQIKLYVTVPKTVRLEDIRIKTLDETLFISAKRGMGKEAFDRTFQLPDSVDPFSVCARINDKQQLVIEASIMTRSRCYTLTLIVYLKSY
ID2_S.nudus: MAPHVTNKSEIIEQDGGRRMRLVTSLTGYTADDISVRPTDDKVLVLDGAGAVLCAFDAPESVDPYTVEAELSENGVLTIEAPLRS

## Sheet: ClusterA2_seqNLS_results
The predicted NLS(s) (score cutoff = 0.5)
Protein ID	Predicted NLS	Start	Stop	The highest score of matches within the prediction			Definition of different colors in predictions
ID1_E.torquata	RKR	37	39	0.688			score range	color
ID3_A.marina	KDSPPTMKKKLCRL	48	61	0.643			0.1-0.3
							0.3-0.5
ID9_C.teleta	KKKLCRL	41	47	0.639			0.5-0.7
	LKKGK	111	115	0.558			0.7-0.8
							0.8-0.86
ID9_F.ockeri	RNIRRQR	190	196	0.882			0.86-0.89
							>0.89
ID3_P.chaetifer	PPLSAAAKKTILKPSRCES	92	110	0.854
	RRERVRRR	313	320	0.585					putative NLS in N- terminal domain						putative NLS in C- terminal domain
ID14_E.fetida	KRSATDHVK	330	338	0.536
ID7_E.fetida	PVMTPDRKRALAIER	166	180	0.654
	QSSFGPN	40	46	0.555
ID11_C.matritensis	PVMTPDRKRALAIER	326	340	0.654
	PPVAKKLPKVK	38	48	0.636
	QSSFGP	200	205	0.542
ID25_A.lacteospumusus	RKRR	156	159	0.637
ID11_N.dendritica	KRPRS	65	69	0.891
	GSILKGKRKKMRGSISP	105	121	0.880
ID14_N.dendritica	MPHTLPRARR	140	149	0.794
	GKKSDKGSKK	18	27	0.777
	PPILRKRSKKSATR	200	213	0.746
	KQRNGKKKLRL	286	296	0.711
Prediction result (The predicted NLS(s) are underlined)
ID1_A.lacteospumusus: ELHPYDLLGKVNKNGNKIRVVIAKDAGLGNGTGYSAKELISLPVQVDPYQLSARLDRDGTLHVEAPVVSLHCGARWC
ID18_A.lacteospumusus: MGSLMRDQRWFIMDKSSPPSPLTPFHQRQNNRSPLESPPIAKKLPKVRDGNLFFGQMFVDLSTTSSSPVFQDASEGKENRSILKRTGVKSRTLRAAGRRVDFDQDVVVNHFDRVEGGHVSRESQRLSSSDSKDRKEFVNRTLQGRNRPITPDSHSPRISPFGSREPPIQYAVPLPAVTTQYDEPFPVTSSQYDGGRLPFDQSSFKASLTLERRVQPPAAVQERPDDDGVMGVASEVDFAFFEDEQHRLRLKFTIALGDGVAANDVLVKANTNGNKVRLVGTRTIGTSRQGTVIRQEFTQRYQLPMEVDPYMITARMDNSGNLYVEAPVMTSDRRRALALERQTISDARIGAISSDFVL
ID25_A.lacteospumusus: MKTSNFETVSMAAFRKSISGCLSESGNDVTDSADSTPIVKKKLCRVSDGCANSHRSLLVLKTKNDIMSENSASYTFSEGVARDIGGGDHLVEICVVRSSAVPLKGAAERILPTGEAQHQEVDDINGNHIADSNDKEIDDRLNTEEEILSTDANSFRKRRVAFSDDVTIHSFENDDEISTDMDCDSIDDLFPDENENPQNENKNCSVSEETHCNFAKYSDLANGESNVSSIQAVARPLYTKKMPLRRAIINQVTRACSTANLLRTFLRESFRRPNSFPHGTKTRLDRSRSLPESSIRHSFISADDHNGPVVQLVIALGQHFTPNDISVKTSGDGKKIKVLASQKRSGTDLIKRDYHEWFYMPKPIDPRQTRATVNYE…
ID3_A.marina: MGSVPDWTNRNSSSKKSSPLATSRAQQIRNPVASFLQGEGSELSRSPKDSPPTMKKKLCRLIGGIVDADFTSVDGALDALVTNGDVNGDGKHPQKWRFQRPARTPSSVQSTHPDGSDITRTTGEVKTSKQSKPSILKKGLPSGARRRVHFDKDVTVHLLGDDGLVFESINQKLTQEAAAPQVRFRIGYTPYATRTPTEVYDSPPSPPGGGPHQGGAYHSNNNNSHHHQHQYRYDGDDVIADKPVHVTHDTVDSSQVNFTFVEDATRGTVLKFAIPLGREYRPEDIVVKANVSGSRVRLVANRRVACGDGSMRIEQLSRRYILPMDVDPYLVGARLDIRGNLSVEAPLLTMGKRESMKRSSHGNTSPQDY
ID8_B.viridis: TVHFRDSVTVFRMAGDGSYLCTECHSLQTEPTKSPPRRTLPRNAHLKSRDTPRLPENITDRWSVSTSTYSPPTPHPDHTQCLFPPAPDLSPINFTFVEHESRGLTLKFQVPLSSDYGPDDVVVKANMSGNRIRVVATPGGGARDEPPTFNERYPLPMDVDPYMVTARLDARGVLVVEAPVMSGSRKEELLAGN
ID11_C.matritensis: MGSLMRDQRWFIVDKSSPPSPLIPFHQRQNNRSPLESPPVAKKLPKVKDGNIFFGQMFVDLPSASSSPVFQDAAEGKENRSILKKTGVKNRTLRTAGRRVDFEQDVVVYHFDRVEGGHVSLESQKLSSSDSKDRKEFVNRTLQGRNRPITPDLHSPRLSSFGSREPPIQYAVPLPAATTQYTEPFPMTSHYDGCRLPFDQSSFGPNLTIERRVQQPAAVQERSDDDGGVGVSPEVDFRFFEDEQHRLRLKFTIALGDGVAANDVLVKANTNGNKVRLVGTRTIGTSRQGTIIRQEFTERYQLPMDVDPYMITARMDNSGNLYVEAPVMTPDRKRALAIERQTISDARIGAISSDFVL
ID9_C.teleta: MGTLIRPPNNSNKRWPEPKALVDSTNRQLNHSPVDSPPTVKKKLCRLAKGLFADSSSAATHRGALASLDAAFVSDAPAVELAQIALGSVPASSLRRLERCNSLTTKGASILKKGKLLRASIRAKSHSWPPHKSVKFHDDVTVIRINDDGEYVCTECAQLQAAATQPDLLPGHSVRDRQLYMLRSTPQRLMRRSQSPPAVREPHAAQVNAPTTEANAKQQTEKEEPWSPDHQANPATSASSTSTTTNGVNFSFVEDPLHGLKLKFSVPLGAGYGPSDIVVKANMSGNRIRVVASRSSGAGHRSSFEQFNERYPLPMDVDPYMVTARLDVKGQLIVEAPLMTLARRNSFDNGRQKTAQAAEQAFGAV+
ID4_E.fetida: LVFHFDRNEGGHVCLESQVLSVEPEVKNVLRPSNAFSSTTSSTNSTTSVSSPLSRQSDTIKNRLESSNGGTNLHPAMRGTSTPQQRVLATQKHSEVDFQTQNVQFHFAVNECRTSVLRFSLPLGAGTSAGDVIVKANKVGNRVRILGAENCSREINERFGLPVRVDPYRISARLDSNGMLFVEAPILSGEQKNGLLSGRKSL
ID7_E.fetida: FGSREPPIQYAVPLPTMTTLYPEPYAVTSQYDGMRLPFDQSSFGPNATLERRTQPTGPVLERPDDDGGMGVAPDVDFTFFEDEQHRLRLKFTIALGDGVAANDVLVKANTNGNKVRLVGTRTIGTSRQGTIIRQEFTERYQLPMDVDPYMITARMDNNGNLYVEAPVMTPDRKRALAIERQTISDARIGAISNDFVL
ID14_E.fetida: MKTSNIETSNMASFTKSTSGCLPERSNDVKDSDSPPVVKKKLCRVSNGRANTHRSLLVLSTKKDTVSEKRASYTFSEGIAREIGGGDHLVEICVVRGSVPPCQHLAEAGQHTEDSQQHGVKDRNGNLLENETDGRIRRRPADSDEELSSNDAKSPTKRRVAFSDDVTIHNFETEDDISSDMDCASVDENFPDDNLRNENKNHVLSAETNDDTNAPLTHTIALPFYSKKMPLRRVILNQVTRACSTANLLRTLLRESFRKPNSNQHGARTPLARSRSLPESSVRHSFIGADDNNGAAVQLVIALGQHFAPNNISVKTSGDGKKIKVLASLKRSATDHVKWDYQEWFYLPKPIDPRETKATVDYEGFLKIEAPFIVSSPLNSWTQ
ID1_E.torquata: PGKGKVGVGATVSHSAPGKPGNYAVTVSTSGLASDERKRESSAPSPIPNKTGARQVHGNSSNNMSHNSITSSNDSSSNTNKSATVPGSVNISFAQDPTHGTKLKFVVNIGQNYDPEDIVVKANMNGNRIRVMACKVVARVDGSRDMQQFNERFVLPMDIDPFTVDARLDTRGLLTVEAPLITLDRRPDSNHSPDPPTTTV
ID7_Fauveliopsis_n.sp.: PLNVSTVAPLPKQNQNKQLPESQTSGSLPSKVASISFVQDDYSHCTKLKCVIYLGIDYDPNNVVVKANMNGSRIRVVANRVVEESEGVTAFETFNERYVLPMDVDPYAVEARFDIRGNLTVEAPLMTTSRRESMKAPQHISQSVTV
ID9_F.ockeri: MGTLIQEMPPTILKVHDAHSRPLTIDTATANLRAPPIGHLSHSPLESPPILKKRLRRLGSSLLAGTLNVRDLPPELMAVLKHQDSSPQTTRSLLSQNGRSKMAGSNTLARASSCPPRHRVNSMSSSQEKAGSILKGDTRRSLRVPSSPGKRVQFESNVTVHLMDEEGHICTQCEQLQIFPRQSRRDFIARNIRRQRNFPAPSHNSPSPSTPTTDFHTNNIYRRGDGDQDLSPDMNMSSNVYTGPRPVLNQDNVNPSNINITFEQDADKGTKLKFVVYLGLDYQPENVVVKANMNGNRIRVLATVEQSGEEFNQRYLLPMNVDPFSVEARLDTKGYLTVVAPLMTNARRQELSHKDKPAAS
ID11_N.dendritica: MPPDANLLNSKVGISSTFRDRSNHIAHAAPSTYMLPTFEYPDLLKSDNKNTDSVHRLSPQAASKKRPRSGTLDSPMLGKENLSSASDSSADCDSVFNYPSSSPRGSILKGKRKKMRGSISPKDSTCARNVQFRPAVTVFQMNDEGDHVCTKCENLKDEPAVSSAPRIRSFRNGHAPLSALCKDSTLLQPSSPRFAGASRTNMNIPIPDYSSASHAHNNYVIRHRGAATVAHARSDFADSAAAAAAAAPHSGSKDESCHGQISNSMPVCNGSHQIPAIGSMSISFSTDPSRATILKMSVYIGHGYTADDIVVKAGVNGSQVRVIANKFAPHPTGQMNHVQQFNEKYVLPMSVDPYSIDARVDNHGFLTVEAALMTLNRKET…
ID14_N.dendritica: MKPYKRSFSSLARLTFLGKKSDKGSKKGEDGKTDTDIATDQETNRKPDVKIKVSPSTPTQKQKPYKKSSSISFFSSMLKKGDDNAQVSRDVDREEDVADLIPVPVTRKTSPLMPDPSQEEREPVTVKTVNGSIPGSSNLMPHTLPRARRTQAGLELNGIERVDSEQSSLPDLVDDYDEDEEDDDDEYDDETASGVTSLLPPILRKRSKKSATRPAPNKEGSSERRAHFREQVEVLQQDAEGNPLRVEVELKQGISFGGHFGLNKDKAKKAKSLRHIFPSEDIVVIKQRNGKKKLRLVVHIGSGFSSDKIAVRALKGGKKLHVTAEKAEQMADGSDFWREFTDKFVLPHKINPYKVKASFDIIGDLCIEAPFAESLF
ID3_P.chaetifer: MAATVSSVPLRDRSNVMSDYKTVLSEPQYFDFQSTEKLLNKAIGIPINIERSPRDSPDIFKKKPRTQTPLSPSDRVKAIIKETARAVQEVCPPLSAAAKKTILKPSRCESPARTERRKVQFNHNVAVCLIDAHGDRVCMTNENLNTYEGGSDNPMYTRLKRSKSFTPLTYSQKPTTNDSTVVKGQGHTTESLRSSPHVDPPIPTGIIHQSSVSNESKINISFASDRVSGTKLKFVLYIGPQYNANDVVVKACTNGSKLRVVASTTVHKDGVTSLSQFNERFTMPMEVDPFAVDAKMDNRGYLTVEAPLMTTERRERVRRRLPRGTDV

## Sheet: ClusterB1_seqNLS_results
The predicted NLS(s) (score cutoff = 0.5)
Protein ID	Predicted NLS	Start	Stop	The highest score of matches within the prediction
ID6_A.lacteospumusus	KIEVHAKKKSKKGDEERSE	54	72	0.867			Definition of different colors in predictions
ID10_A.lacteospumusus	AKKKSVK	174	180	0.859			score range	color
							0.1-0.3
ID11_A.lacteospumusus	AKKKSVK	85	91	0.860			0.3-0.5
							0.5-0.7
ID10_C.matritensis	KIEVHAKKKSKKGDEERSE	32	50	0.868			0.7-0.8
							0.8-0.86
ID5_M.pitelkai	KKAKYHEKL	75	83	0.850			0.86-0.89
							>0.89
ID8_E.fetida	KIEVHAKKKSKKGDEERSE	159	177	0.870
ID3_Chaetopterus_n.sp.	RKSLMDYIDDVDKDRLK	6	22	0.905
	KRKVTKDGETSTEE	49	62	0.628
ID5_E.torquata	EVHAKKTSKKGDGDE	75	89	0.779
ID5_S.pavonina	AKKKSRKD	158	165	0.871
ID3_F.ockeri	KRKSIKGDEEKS	70	81	0.858
Prediction result (The predicted NLS(s) are underlined)
ID6_A.lacteospumusus: MPISSPDIEKSLVRLDSDSLRSCIDKAHGDRLKLNFDVNEFESESINIKTVGNKIEVHAKKKSKKGDEERSEEFSRVYELPTQNAVDSGNVSSSIYKDGVLTIELPIADAIAG
ID10_A.lacteospumusus: MSELIPQGQKSAATSASSSYAFSSTSSSQSSSSSSSKVVKQSASTVKSSSTVSSSSSLSSSATSSSKAVGIKSSGGSYLDRMASDFGIDSGKEVEKLKLKMKEEFSNIHQDMFQLIPINSPEAHKTVVLLDSDSLKSCIDKAHGDRLKLNFDVNEFESESINIKTVGNKIEVHAKKKSVKGDEERSEEFSRVYELPTQNAVDAGNVTSSIYKDGVLTIELPVADAIAGTDVLLSQ
ID11_A.lacteospumusus: MGKEMEQLKLKMSEEMSNIHKDIFQLMPISSPDIEKSVVRLDSEALKSCIDKAHGDRLKLHFDVNEFESESINIKTVGNKIEVHAKKKSVKGDEERSEEFSRVYELPTQNAVDAGNVTSSIYKDGVLTIELPVADAIAGTDVLLSQ
ID10_A.marina: MPRLLPKVSEKDCWLDLMGSLHTDSTSTARQNLFHLTPLQPMGSGSEIIKLDNTSILDYIDKDDRDLLKFNFDVSGYQSQTVIVKSDGNKIEVFAKKTSKVGDEERSEEFSRSYEMPRDGAIDASKITSSFYKDGILSVE
ID4_B.viridis: MSEAEGQSKFTSSIVISTGASTVVAPMTTKMTTSKSSMTKTTKIIKSSMTSSSSGTSSSSTSTTTTTETSSTDVDGKSKSTFSTITTKSSSGNFADGLAQRQAITGGIDLEKLVEEQMSKMRSQTFQLMPSSSPNVSPESALVHLDRNSISQYVDSGNKDLLAFNFDMKQYASESINVKTVGNQIEVHASRTTKSSDGSQTKEEFSRSYAMPTNTALDPAKITSGLFDDGVLSVQLPLSEAIQ
ID3_C.teleta: MAAEIIPTTTGVVIKMQAPQAPQMSVSASSNLTNGASTTTSSTKMSMSTSTSSSTKTTSTTKITKKTSYSSKTSSSSTITQGGNSTTSSTFKTIKTSSNSGSFSDDIASMFGINADQEMEKMKSIMSDQMSRMKSERFSLQSTTSSTSSSGPDSSLVQFDPKSIMDFAENDNLRFNFDMSNFASETVNVKTVGNKIEVHAQRKTKTADGETSEEYSRSYEMPTSQVITPEKVTSSLYKEGVLTISLPVSEAMQGVEL
ID10_C.matritensis: CIDKAHNDRLKLNFDVNEFESESINIKTVGNKIEVHAKKKSKKGDEERSEEFSRVYELPTQNAVDAGNVTSSIYKDGVLTIELPVADAIAGTDVSLGQTSSAVKSSSSVSSSSTSSSTSSKVVGIKSSGLSYLDRISSDFGIDIGQEMDKLKLKMSEEMSNIHQDMFQLMPINSLDADKTIVRLDSDSLKSCIDK
ID3_Chaetopterus_n.sp.: LIRLDRKSLMDYIDDVDKDRLKFNFDVNEFSSEEVNVNAVNNRIEIHGKRKVTKDGETSTEEYNRAYELPDNVDPETVTSTFFKDGVLTVELPVPAIEEMK
ID8_E.fetida: MSELIPKGQKSSVTSASSSSFSSSSSSSSSSSSSSKVVKQSTSSVKSSSSTSSTSSKSVGIKSKGGSYLDRISSDFGLDTGKEVEKLKLKMSEEMSNIHQDMFQLIAINSPEANKTVVHLDSDSLSSCIDKANKDSLKLNFDVHEFESESINIQTVGNKIEVHAKKKSKKGDEERSEEFSRVYELPTQNAVDAGNVTSSIYKDGVLTIELPVADAIAGTNLSLGQAGSAVQSAGQRTSSAVQSACERTSSTISSSSISKHIGIKNSGLSYLDRISSDFGIDLGMDQLKLKMNEELANVHQDIFQLLPISSPDIEKSVVRLDSESLKSCIDKAHNDRLKLNFDMNEFESESINIKTVGNKI
ID5_E.torquata: MLESHMDEEMTKLRKEMCLAPLERSGGEGQIVKLDNTSILDYLDKGDKNTYKFNFDVHDMKSESVTVKADGNKIEVHAKKTSKKGDGDEQVEEYSRTYELPGGVDPGKVTSSFYKDGILTVALPVGELTCK
ID3_F.ockeri: MIRQEVMNLLPLERPGSSQEIVKLDDKSITQYVDDSSGDNRVRFNFDVNEFEAETVCVKAVGNTIEVKAKRKSIKGDEEKSEEYSRTYEMPTKQEIQPATVTSSFYKDGVLTVELPADAPK
ID4_H.robusta: MADQQMQQRSSSELLTSEKEQLEREQSKQQINEEQFNRKEQQITQQLITTQQQHEQKLIEQQQQLTQQQQRQEQKQVSTTTSSTMSPSGAKTVKTSKKTVTSKKTTSKTTKSTKSSTSSSSSSSMTSATPERHQEPISTITSTSSSSSSQSATSRQVVIHSSGETYSQHRAHYSRTGEISQQVKSDLDPSQQIFQILLPTTPENAAATVIHLRPENLTSAGNDGGKEQTAILNFNMSEFESQSIDVRTDGNKVEVHATKKHVNPDGEERKEEFSRIYELPTGDDLDPATLQTSLYQDGVLTIELPIRVDITGPNGNVTGDGSGLSGGSLTITEVK
ID5_M.pitelkai: MKREMDERVNKVRAKMFHLVPSKDQTSLQRLGWEDLDNLVGRDNKLKLNFDVDDFNEESMRVECVNNQITVHGRKKAKYHEKLGDIETDEEWTKTYELPAQVDPKSVTSSFFKDGVMTVEMPAPENPEKHTTTLEMQVGDN
ID8_M.pitelkai: MSQIQKSLSQQTSSSKTVSSSKSVTVKKTSMVSKTSSKSVTVKKTGKSFNDAALDFMPKFAITSGIEDDFEVRVKKMREEMLQLMPSTSTSLLKLDAPSLKELVGKDGKAHLNFDVSQFNSETVHVKTEGNKMEVHAKKVSRDGDDEQTQEFSRTYELPEGVKSDMVESSFFKDGVLTVALPLAAIEAAK
ID15_N.dendritica: MSNPETAVVQKKVSSSSQVSSASSYTSSSTVQKTTYSTKTVSQAVKSSKNSSITVRSNTDTSFLDTMGKRLGIDFDKHLMDLESKADDQMQKLKEEFHIMNLQKSGSGSEVVKIDDNSLSQYLDEGKNALKLNLDVHEFKSETVSVKCSGNKIEVHAQKTAKKGEDESNEEYSRTYELPNRVDADKVTSQFFKDGVLTVELPMAAIEGAKEVKE
ID1_P.gouldii: MSMQITKKMTTKTTVTKTSTTGGGPPQTESHSTRKVSVQSSGGSFLDQFGSAGTTKDLALTQAGSSPDIDAEIEKIKKEFNMRTLMRSDSHEGNIKLDTKDLVSFMDKDKNKLNFNFDVSDFKTETLNVKTVGNKIEVHGEKISKTGGEERKEEYSRSYDLPSSVDAQSCKSSMFKDGVLTVELPVTAALKESEDL
ID1_Polygordius_n.sp: MSSQVVKKVTSSSVTTSQKTSSSYQVQSTSKSSLSSTSASQTVIRSDGGAIDMDAELGKMSLKMDEQMSRMKTEMLKLMPLGPSGAANELVKLDTKTVQEFADDGKKALKFDFDVNEFKSESVVVKAEGNQVHVHAKKIVRTGDDEQVEEYSKSYELPAGVEPGKVTSSLSKPGVLTVELPCAGLTM
ID5_S.pavonina: MSSDKTVSQTSQTNQSSSYSSSSSSSFSSSKTVKTSSTVKSMSVKSSSSSNAISIRSAGSSFSDTRSKELGYDVDTKMKELTAKMDNEMDTVRREFFRMTSLESLESADKVTKIDSSSLSKYMDDTNKDKLKFNFDVDEFESESISVKAVGNQVEVHAKKKSRKDGQESSEEFTKAYELPTSRDIDPAKVTSSFYKDGVLTVELPLEAAIMEKKE
ID1_S.nudus: MAMQITKKVTTKTTVKTTSTVGGVPVTTGSSSRTVNVSSSKRSFLDDFGSGLGIDLTKSMDEEIERMKREMFNMKALEPAGSSNQVVKLDSNSLMKFMDKDHQDKLRFNFDVHEFSSESVNVKTVGNTIEVHGTKTVKKGGEEQSESYSRSYELPCPNVDPNKVTSSIFKDGVLTVELPVSEVEK
ID1_Spinther_n.sp.: MSGVTRKVTKTTVTSYSESYSSSSSSHTVRQDGQVVEHQEQHSSSHSSSGPQVQQVQIRTSSDSFLDAETRRKLTTDLDLGCLEPASKNTNTSSVTMEINTNGVAKDTNKSSVTKETNTSSVTKEIKTSGVTKEIKTSGVTKATDVKQLAEDEMQRLRSEMKLMTLRSEEDSAVRSGSNDPNVVRITREALSEFTDDKDPQRLKFNLDVHEMASESLQVKAIGNKIEVHGKRYRKSGGNASTAGEESEEFSRTYELPGNLEKEKVTSSFYKDGVLTVELPRDAVKSTA

## Sheet: ClusterB2_seqNLSresults
The predicted NLS(s) (score cutoff = 0.5)
Protein ID	Predicted NLS	Start	Stop	The highest score of matches within the prediction			Definition of different colors in predictions
ID5_P.californica	GKKKVRLAVD	124	133	0.809			score range	color
							0.1-0.3
ID5_Polygordius_n.sp	KRP	26	28	0.622			0.3-0.5
							0.5-0.7
ID5_B.viridis	KRK	184	186	0.603			0.7-0.8
							0.8-0.86
							0.86-0.89
Prediction result (The predicted NLS(s) are underlined)							>0.89
ID17_A.lacteospumusus: MALVMRDFPVMRYEFDFFERIKQQMNLEFKQIEEEIDKMRKQMLHLLPMDPIDVTVQEIKPAVPIVEEKGETKLKLEFNVKEFRPEDLEVKLLGNNILQVTAHREDKTESGMSKICYLRKYSLPEGIDKDHIKPTLTKDGVLTIEAPAPALKPKERMIPIEYKVQ
ID21_C.matritensis: MALVMRDFPVLRHDFNFFERIKQQMNMEFKQMEEEIEKMRKQMLHLLPMDPVDVMVQECKPSVPVVEEKGETKLKLEFNVKEFRPEDLEVKLLGNNILQVTAHREDRTDSGMSKMRYLRKYTLPEGIDKEHIKPTLTKDGVLTIEAPAPALKPKERMIPIEYKHQ
ID9_E.fetida: MALVMRNFPVMRYDCDFFERIKKQMNMEFKQIEEEIEKMRHQMLHLVPVDPVDVMVQEIKPSVPIVEEKGETKLKLEFNVKEFRPEDLEVKLLGNNILQVTAHREDKNEHGMSKICYLRKYTLPEGIDKEHIKPTLTKDGVLTIEAPAPALKPKERMIPIEYKVQ
ID3_E.scotia: MALTPFERIFQISRPNHNDSFGMVDFRSRMDREMRDIEMQMNEASSRMQRLISLPDFGQQQSRRGWGDIQMPAVTDNWRVDSPTFVEENGQRKMKLNFDMGHFTPEEITVKTKDNNLIVQAKHEEKSDSGHVFREYNKMYQLPEGVKLDEMKSFLTQNGSLCVEAPVPLPVLLPEANEKTIAIQHQ
ID5_H.robusta: MNLPLERMQSIERQMVQLRNLMDKELSQMRKQMYQVLHYEPASEAQALAELNPAAPIVEENGETKLKLDFNVKGFKPEEVQVKIVGDNVLQVRAETGTKTDSGVSHRYYVRHYALPDGIKADQIKPTMSKEGVLSIEAPAPHLKPTERNIPIKYIEGK
ID4_N.dendritica: QLQFNMRCFKPEELTVKTVDNKLQVYAKHEEETDHGVIFQEYRREFQLPEGMDLEQMKSKLSPDGILTVEGPLPVPALEEAPKEHTIPIQHQTSEEKKAVTK
ID9_N.dendritica: MSLWPMDMSERRVPILRSRSLLNPSWDVSHWDDFQDFGQFLRSMDRQFKMMDQQLNDMFSHFNRLAPLDSTGPRLERLAITDKDTVACAPQFRSELSMVPAHSPGAAVGSPSQMVEGFGFRNPVITKPDGSKHLQLEFDVRHFKPEELNIKTLDNKLVVHAKHQEESDDSQVYREYQRQFLLPEGIELDKMKSVLSPEGVLTVEAPLPSSAVEPPKEHVIPIEHQSSRTESITE
ID1_Owenia: YVVRQTTTETSRQKVLRLKSAEATPAIVGMQHKDVDQDGIKLFQMHFDVSKYSFDDMELKAVDNTLVVIHKKNERVGARKYKIREQSKQFVLPNGVDIG
ID5_P.californica: MQMMPMGNPPLAIQGASAFPAIEPMPISHPIIDGGPGNEKMELRFDVREFHPSEISVTTQGNMLAVRARHQEQSESGTHKSSSWKEYNRQYLLPTQVDPAKIKPNLSPEGILTIESRLTPAIEGKKKVRLAVDAGM
ID5_Polygordius_n.sp: MRQQMLQLVPFDETAIDRNKGMIEVKRPIVESEIPGQGKLKLEFDVKQFKPEEVEVKVMGNNMLQINALHEEKSDTGYSRRQYCRQYLLPEGVHADKIQPSLTQDGVLTIEAPAPAPGPKEKKIPIEYKK
ID5_P.chaetifer: MALVERLFPVMRPDFNFFDDAFVNMQLQMEEMEKRIEKMRQSMFELQPRDEFSDVMKNFMQVGRPVVEEKGQSKLKLEFDVKQFKPEEVNVKVVGNNILQVHAKHHEKSGESVVHREYYRQYQLPEGVNVDLLKPTLSKDGVLQIEAPAPALKPRERQLSIEYKSDEEK
ID3_Spinther: MSLTPFDRHVPMTRGVDWFFRQPSVGLDNHSTMSPLIDPHITFRDQFRAMEQQMRSMELAMNSTFADMSHRGYPQLTLPHSIEHPFDAPILPTTTDPRTGERHLALKFDMHQFAPEEIMINTKDNLLTVTGKHEKTGAGGNHSYREYKRAILLPENTQLDKLHSSLSRDGVLSVEGPLPALPAPEKGEEVSSRAAHTPMAITHQ
ID10_Fauveliopsis_n.sp.: FDVRQFKPEEITIKTQDDTLSIHGKHEDKSDTHHVYNEYKRVVTLPDGVVPTTLKSALSPEGVLRIEAPIAAPLEAPKETTIPIQHETTPKSIKQ
ID5_B.viridis: MSDPTSTSPGIESPETPVPISLGGASGAWSQPPRHDLASSLMSMQRQMAEMENQMERMTEYFFQKPANSEQQRPMSAWMEDDFFGGPRHSMLPRRRLPGSMLRDAHARWFSEDPGFSHDLPAALPRNPSQGRMSLQTDQFPSEKQLVCPINTPGSSLANIFKDSSSLSSDPDFFGPVIVNDGGKRKIQLRFDVHQYKPEEIEVKTLGSRVTVHALHKEETDHNRVYCEFQRVYTLPDGVDAHSLESSFSREGILTIDAPLPSAIPEEPLNTAIKIIHEKK
ID8_C.teleta: MSSDELVSTAFEKDVPVQRMTGGFFDPFFLGGDSSSDSTSDFGSSMMRMKRQMADMERQMERMFEQFARLEPISARSTRSATGRYPSWWDDDGHDASLLGWRRGPRGVWEGDLALPAATSVSPMSPHEEPSRLMLRQSSHDHQDAVAMPKPAGGVAREFGAPVVVDHAGARKLRMRFDVRQFKPEEIQVKTHDNKVMVKAVHKEESDTNQVFCEYQRMFTMPPEVKPDTLTSALSPDGVLTLEAPMPCAIEEVPQETHIPITHE

## Sheet: ClusterB3_seqNLS_results
The predicted NLS(s) (score cutoff = 0.5)
Protein ID	Predicted NLS	Start	Stop	The highest score of matches within the prediction			Definition of different colors in predictions
ID3_E.torquata	KRYYCGRSRWVPVRRRF	21	37	0.889			score range	color
							0.1-0.3
ID6_C.matritensis	KKRR	165	168	0.854			0.3-0.5
	RRRKLRKSMMTGRK	62	75	0.758			0.5-0.7
							0.7-0.8
ID13_A.lacteospumusus	VAFDRPMFRRQ	6	16	0.835			0.8-0.86
							0.86-0.89
ID2_E.fetida	VAFDNPMFRRQ	6	16	0.834			>0.89
ID16_N.dendritica	RRVPMYFRRR	40	49	0.820
ID14_C.matritensis	AFDRPMFRRQ	7	16	0.837
ID3_B.viridis	KRP	184	186	0.648
ID13_A.lacteospumusus: MAGRLVAFDRPMFRRQLSGPWDMWSDPWSSDIGLPSRVLDQHFGLGLLDEDLMPPQMWRGLMVRPRRQPAQQASGMSEVQNTDKDFRVNLDVSHFAPEELSIKTVDNRVIIHGKHEEKQDEHGFIQREFRRTYVLPTDVDPNTVKSSLTADGVLSIKAPKKTQALPTERVIPIERMDVEPVSSPESK
ID14_C.matritensis: MAGRLIAFDRPMFRRQMSGPWDLWSDPWSSDLALPNRLLDQHFGLGLLDEDLFPPQLWKGLVVRPRRQPAQQASGMSEVQNTDAAFHVNLDVSHFAPEELTIKTADNRVMIHGKHEEKQDEHGFIQREFKRTYVLPNDVDPNTVKSSLSADGVLSIKAPKKTQALPQERVIPIERMDAESTPSPASK
ID2_E.fetida: MAGRLVAFDNPMFRRQMSGPWDLWSNPWNFDVALPSRLLDQHFGLGLLEEDLFPPQVWRGVVVRPRRQPAQQASGMSEVQNTDKDFHVNLDVSHFSPEEISIKTVDNRVIIQGKHQEKQDEHGFIERQFKRTYVLPNDVDPNTVKSSLSADGVLSIKAPKKAQEVPTERVIPIERMDAEPAQSPESK
ID16_N.dendritica: MFRTLVPRLARCAYETVQPGSGRIQHHAVPIRSYCSRWDRRVPMYFRRRNLLEDFFDRSHNDLAWPARMVDRWMKHNYRTMEDMMNPRFFDKFFNRYDVVRTGAAREIEVKYNDKHFEVKLDVNNFSPEEVNVKLQGDRLIVGAKHEEKRDDYGFVSRELSRQFSVPEDVDAESLESVLTNDGYLVIHGKVKGAEAKPERILNVQREAPKEDQSKDPERSD
ID4_A.marina: MARVLQQTWRVLRPGISRLCSTKPPSNGVSRRQYSWGLGPGRIHPFGRHRFFADDIVNDVKRQVKWNLRNMENLMDNFLPARCFPESVNVASRDMKIYQTDKLFEVRLNVSQFSPEELTVRQSGSRLIITGSHKQESEGQSLSREFTREITLPEHVEQDSLESVFTGSGQLILRGKVKDSPPENPDTVIKIQRTDPKPDGS
ID8_A.marina: TSGASEVAMTDKDFKVNLDVSHFKPGEITIKTVDNRVVVHGKHEERPDEHGFIQREFKRSYPLPEDVKAELVTSSLSADGI
ID3_B.viridis: MFRSVIPRANSCLRHVNSSAYRGFCSRPRRLTLTMMPTRGWFGDEVMKLMEGHSRRMDRMMEDMSRPWLKAFDKWPSLNFEYGDTKNIQVTHNKNHFEVKLDVENYEPDDLEVKVVDRQLTISGKCEQKSDKVGLVSQEFTRVLQIPEDVDSESLETLLTSDGYLVVSGKVTSTEPESRRIEIKRPLNNSTDTK
ID5_C.matritensis: MAGRMVSFDYPFGSRRRSLIPWDLWHDPWHSDLELPRRLFEQHFGLGLWDDDLFPPEIWKGLVFRPKRQPTQQASGVSEVANTDKKFQVNLDVSHFRPEELSIKTSGNRVIIHGKHEEKQDEHGFIQREFRRTYVLPNDVDPETVKSSLSGDGILAVVAPKKAIEKSNERDVPIERMETEPSPPQAS
ID6_C.matritensis: MAGHLIAFEYPSMRRMPGFGFYDLASDPWDLEPSWPSLFCPTTVDDIVLRHLHPAHSALHGRRRKLRKSMMTGRKGASSQEVRQQKEEEDFSVRLDVSHFQPEELTVKTTGNRVIVHARHEEKQDEHGYIEREFTRTYLLPEDVDPDTVKSCLSGDGVLSIEAPKKRRLEASTERVIPIEHMEVETTSEDQGQK
ID3_E.torquata: MFRQVVPRVMRNIAEMRPLTKRYYCGRSRWVPVRRRFFDDFWPSPLSRVMDRQMNQMWKTMDDMSRFWEPYEYGPAAARGSRPSKDVQVKYTDQVFEVRLDVNQFAPEELNIKVGGERLTITGKQQERPDEHGVISREFMRQFAIPENVETESFESQLTTDGFLVIKGKVKGAEDVTERVINITREEPAPAKEPSKEEGSPNPAT
ID4_M.pitelkai: MAIRPIDIERPFRRMRSWIDDPWADMKDPHRMFDQFFGQSLSNDDFVGPPVLFRGHYMRPRRLDKILEKYGNLSELHTTKDPEVFKALKQTGLAEVKCDDSQFSVMLDVTQFSPEEVEVKTNDNKLTIHAKHEEKEDEHGFISREFTRTYLLPKNVDPLTLTTKLTSDGVLNIAAPKKNALPPKERILPIKME
ID6_M.pitelkai: MEKEMSRLFDDLQHSNRFRPSFFRPWGGRREQPASINQDVEVKYNEKEFSIKLDVQDYSEGELKVKVVEDRVVVSGKVQEKQDEHGFVSQEFSRQFLIPENVDPETIESSICAEGVLTIQGQVTGAENIEEREIPINKEPPKETKND
ID9_P.californica: MFRAVIPRVCNASRQALRPVGARSYYKRHHWVPMTREGRSLIDDFFGDRFPRWALKVADHQMRNMERRMEDMVGPWYVRHGSRRVGSKQVEVKYDDKVYEVKVDVHEFSPEELNVKIVEDRLVISGKLEDRPDDHGFISREMKREFIIPENVEVETIESHLTDEGFLKICGKVKGGDEAASERVINITREPPKEGELPKEGESPKEGDTK
ID4_P.gouldii: MVIRSVIPRVQQITSRALIPCRQYCSRRGPRLVPMWGPWRDHWPGTSLVGRFFNDPPSMFAQQFKGIEKIMDRFMSPRWWDGDFPRHRCRGREMEVKYDRKVFEVRLDVSLFTPEDIKVTVNESDRILVISAKHKEKPDDHGCISREFNRQILIPENVEMEEFQSLLTNDGHLVVRAKVEGAEEIKERVIDIQKEEPKEDEKTKEKD
